# Supplementary material for: Functional GnRH receptor signaling regulates striatal cholinergic neurons in neonatal but not in adult mice
Source: Front Endocrinol (Lausanne). 2024 Jan 29;15:1353151. doi: 10.3389/fendo.2024.1353151 (PMC10859511; doi:10.3389/fendo.2024.1353151)
Supplement: Supplementary file 1 [file Table_1.xlsx]

## Sheet: VRest
	Table 1. Vrest responses of GnRH, ChAT and GAD neurons to GnRH (Student’s t-test)
		Vrest of control period (mV)	ΔVrest (mV)	N/n	df	t	p
	PNW1 GnRH-GFP	-51.0 ± 1.11	-4.3 ± 0.99	15/7	14	4.335	0.0007*
	PNW1 ChAT-Cre x zsG	-53.6 ± 2.48	-4.1 ± 0.87	15/8	14	4.671	0.0004*
	PNW1 ChAT-Cre x zsG with TTX	-54.1 ± 1.59	-3.6 ± 0.97	14/7	13	3.656	0.0029*
	PNW1 ChAT-Cre x zsG with antide	-54.5 ± 2.09	0.04 ± 0.59	13/8	12	0.076	0.9405
	PNW1 ChAT-Cre x zsG with GDP-β-S	-53.2 ± 1.79	0.68 ± 0.61	12/7	11	1.112	0.2898
	Adult ChAT-Cre x zsG	-51.8 ± 1.15	0.2 ± 0.47	12/7	11	0.3809	0.7105
	PNW1 GAD65-GFP	-51.9 ± 3.55	-0.6 ± 0.38	20/12	19	1.554	0.1364
	PNW1 ChAT-Cre x zsG with antide alone	-54.7 ± 2.15	0.33 ± 0.46	13/8	12	0.7356	0.4761
	PNW1 ChAT-Cre x zsG with GDP-β-S alone	-53.5 ± 2.19	0.25 ± 0.45	12/7	11	0.7756	0.5883
	N=number of recorded neurons; n=number of animals
	df=degree of freedom
	t=”t” values
	p=”p” probability values
	Vrest=resting potential
	*=significant change

## Sheet: Firing rates
	Table 2. Firing rate responses of GnRH, ChAT and GAD neurons to GnRH (Student’s t-test)
		Control firing rate (Hz)	Firing rate after treatments (% of control)	N/n	df	t	p
	PNW1 ChAT-Cre x zsG	1.05 ± 0.13	72.5 ± 7.61	13/8	12	3.608	0.0036*
	PNW1 ChAT-Cre x zsG with antide	1.41 ± 0.16	98.4 ± 4.09	14/7	13	0.385	0.7061
	PNW1 ChAT-Cre x zsG with GDP-β-S	1.46 ± 0.09	99.3 ± 0.61	12/6	11	0.189	0.8533
	Adult ChAT-Cre x zsG	1.45 ± 0.11	100.3 ± 4.09	10/6	9	0.076	0.9409
	PNW1 GAD65-GFP	0.84 ± 0.16	66.3 ± 9.07	13/6	12	3.706	0.0030*
	PNW1 ChAT-Cre x zsG with antide alone	1.40 ± 0.17	98.8 ± 2.77	14/7	13	0.438	0.668
	PNW1 ChAT-Cre x zsG with GDP-β-S alone	1.49 ± 0.12	101.3 ±3.37	12/6	11	0.395	0.699
	N=number of recorded neurons; n=number of animals
	df=degree of freedom
	t=”t” values
	p=”p” probability values
	*=significant change

## Sheet: VRest between groups
	Table 3. ANOVA+Tukey’s post hoc analysis of ΔVrest in response to GnRH
	F	df	p		p (Tukey’s test)
	8.268	80	0.0001	PNW1 GnRH-GFP	0.9999
				vs
				PNW1 ChAT-Cre x zsG
				PNW1 GnRH-GFP	0.9872
				vs
				PNW1 ChAT-Cre x zsG with TTX
				PNW1 GnRH-GFP	0.0047*
				vs
				PNW1 ChAT-Cre x zsG with antide
				PNW1 GnRH-GFP	0.0007*
				vs
				PNW1 ChAT-Cre x zsG with GDP-β-S
				PNW1 GnRH-GFP	0.0033*
				vs
				adult ChAT-Cre x zsG
				PNW1 ChAT-Cre x zsG	0.9973
				vs
				PNW1 ChAT-Cre x zsG with TTX
				PNW1 ChAT-Cre x zsG	0.0082*
				vs
				PNW1 ChAT-Cre x zsG with antide
				PNW1 ChAT-Cre x zsG	0.0014*
				vs
				PNW1 ChAT-Cre x zsG with GDP-β-S
				PNW1 ChAT-Cre x zsG	0.0057*
				vs
				adult ChAT-Cre x zsG
				PNW1 ChAT-Cre x zsG with TTX	0.0354*
				vs
				PNW1 ChAT-Cre x zsG with antide
				PNW1 ChAT-Cre x zsG with TTX	0.0070*
				vs
				PNW1 ChAT-Cre x zsG with GDP-β-S
				PNW1 ChAT-Cre x zsG with TTX	0.0251*
				vs
				adult ChAT-Cre x zsG
				PNW1 ChAT-Cre x zsG with antide	0.9902
				vs
				PNW1 ChAT-Cre x zsG with GDP-β-S
				PNW1 ChAT-Cre x zsG with antide	0.9999
				vs
				adult ChAT-Cre x zsG
				PNW1 ChAT-Cre x zsG with GDP-β-S	0.9984
				vs
				adult ChAT-Cre x zsG
	df=degree of freedom of ANOVA
	F=”F” values of ANOVA
	p=”p” probability values of ANOVA or Tukey’s test. *=significant difference

## Sheet: Firing rates between groups
	Table 4. ANOVA+Tukey’s post hoc analysis of firing rates (% of control) in response to GnRH
	F	df	p		p (Tukey’s test)
	5.636	61	0.0007	PNW1 GnRH-GFP	0.9966
				vs
				PNW1 ChAT-Cre x zsG
				PNW1 GnRH-GFP	0.0160*
				vs
				PNW1 ChAT-Cre x zsG with antide
				PNW1 GnRH-GFP	0.0172*
				vs
				PNW1 ChAT-Cre x zsG with GDP-β-S
				PNW1 GnRH-GFP	0.0200*
				vs
				adult ChAT-Cre x zsG
				PNW1 ChAT-Cre x zsG	0.0418*
				vs
				PNW1 ChAT-Cre x zsG with antide
				PNW1 ChAT-Cre x zsG	0.0430*
				vs
				PNW1 ChAT-Cre x zsG with GDP-β-S
				PNW1 ChAT-Cre x zsG	0.0474*
				vs
				adult ChAT-Cre x zsG
				PNW1 ChAT-Cre x zsG with antide	0.9999
				vs
				PNW1 ChAT-Cre x zsG with GDP-β-S
				PNW1 ChAT-Cre x zsG with antide	0.9997
				vs
				adult ChAT-Cre x zsG
				PNW1 ChAT-Cre x zsG with GDP-β-S	0.9999
				vs
				adult ChAT-Cre x zsG
	df=degree of freedom of ANOVA
	F=”F” values of ANOVA
	p=”p” probability values of ANOVA or Tukey’s test. *=significant difference

## Sheet: Antide and GDP-β-S on VRest
	Table 5. ANOVA analysis showing no effect of Antide or GDP-β-S on control Vrest (Control periods were compared betwen the following groups: PNW1 GnRH-GFP; PNW1 ChAT-Cre x zsG; PNW1 ChAT-Cre x zsG with TTX; PNW1 ChAT-Cre x zsG with Antide; PNW1 ChAT-Cre x zsG with GDP-β-S; adult ChAT-Cre x zsG)
	Control Vrest data	F	df	p
		0.5833	80	0.7126
	df=degree of freedom of ANOVA
	F=”F” values of ANOVA
	p=”p” probability value of ANOVA

## Sheet: Antide and GDP-β-S on firing
	Table 6. ANOVA analysis showing no effect of Antide or GDP-β-S on control firing rates (Control periods were compared between the following groups: PNW1 GnRH-GFP; PNW1 ChAT-Cre x zsG; PNW1 ChAT-Cre x zsG with TTX; PNW1 ChAT-Cre x zsG with Antide; PNW1 ChAT-Cre x zsG with GDP-β-S; adult ChAT-Cre x zsG)
	Control firing data	F	df	p
		0.1395	61	0.9669
	df=degree of freedom of ANOVA
	F=”F” values of ANOVA
	p=”p” probability value of ANOVA
